# Supplementary material for: Kidney-Protector Lipidic Cilastatin Derivatives as Structure-Directing Agents for the Synthesis of Mesoporous Silica Nanoparticles for Drug Delivery
Source: Int J Mol Sci. 2021 Jul 26;22(15):7968. doi: 10.3390/ijms22157968 (PMC8348040; doi:10.3390/ijms22157968)
Supplement: Supplementary file 1 [file ijms-22-07968-s001.zip]

Archive with 1 entries (1 files):
- ijms-1312755-supplementary.pdf
